# Supplementary material for: Distinct rates and patterns of spread of the major HIV-1 subtypes in Central and East Africa
Source: PLoS Pathog. 2019 Dec 6;15(12):e1007976. doi: 10.1371/journal.ppat.1007976 (PMC6897401; doi:10.1371/journal.ppat.1007976)
Supplement: S1 Table — SD: standard deviation. (XLSX) [file ppat.1007976.s001.xlsx]

## Sheet: Sheet1
Table S1. Ancestral location posterior probability (LPP) for group M and main
subtypes for data sets 1 to 3. SD: standard deviation.
	Location	Dataset 1	Dataset 2	Dataset 3	Mean LPP	SD LPP
Group M	Kinshasa	0.9635	0.8131	0.9848	0.920467	0.0935902
Subtype C	Mbuji-Mayi	0.8047	0.7531	0.8136	0.790467	0.032665
Sub-subtype A1	Kinshasa	0.9236	0.8997	0.9144	0.912567	0.012055
Subtype D	Kinshasa	0.9823	1	0.999	0.993767	0.009943
