# Supplementary material for: Distinct rates and patterns of spread of the major HIV-1 subtypes in Central and East Africa
Source: PLoS Pathog. 2019 Dec 6;15(12):e1007976. doi: 10.1371/journal.ppat.1007976 (PMC6897401; doi:10.1371/journal.ppat.1007976)
Supplement: S3 Table — (XLSX) [file ppat.1007976.s003.xlsx]

## Sheet: Sheet1
Table S3. Characteristics of the Central and East African data set used for genetic analysis.
	Subtype C		Subtype A1		Subtype C		All subtypes
Locations	Pre	Pos	Pre	Pos	Pre	Pos	Pre	Pos
Burundi, Bujumbura	182	28	14	14	2	2	240	44
Kenya, Kilifi	7	7	54	30	5	5	103	42
Kenya, Kisumu	25	25	189	30	46	46	315	101
Kenya, Mombasa	14	14	97	30	12	12	167	56
Kenya, Nairobi	21	21	131	30	12	12	215	63
Rwanda, Kigali	24	24	94	30	4	4	176	58
Tanzania, Dar es Salaam	28	28	30	30	4	4	120	62
Tanzania, Kagera	18	18	18	18	10	10	82	46
Tanzania, Kilimanjaro	23	23	31	30	9	9	116	62
Uganda, Fort Portal	5	5	66	30	39	39	145	74
Uganda, Kampala	6	6	95	30	47	47	184	83
Uganda, Mbale	2	2	90	30	46	46	170	78
Uganda, Entebbe	6	6	50	30	34	34	126	70
Uganda, Masaka	4	4	31	30	54	54	123	88
Uganda, Kyamulibwa	1	1	36	30	104	54	172	85
Uganda, Rakai	1	1	22	22	54	54	100	77
DRC, Kinshasa	19	19	39	30	11	11	118	60
DRC, Matadi	4	4	18	18	1	1	45	23
DRC, MbuyiMayi	22	22	8	8	2	2	62	32
DRC, Lubumbashi	46	46	5	5	1	1	103	52
Total	458	304	1118	505	497	447	2882	1256
Average per location	22.9	15.2	55.9	25.25	24.85	22.35	144.1	62.8
