# Supplementary material for: Distinct rates and patterns of spread of the major HIV-1 subtypes in Central and East Africa
Source: PLoS Pathog. 2019 Dec 6;15(12):e1007976. doi: 10.1371/journal.ppat.1007976 (PMC6897401; doi:10.1371/journal.ppat.1007976)
Supplement: S4 Table — PS: path sampling, SS: stepping stone. (XLSX) [file ppat.1007976.s004.xlsx]

## Sheet: Sheet1
Table S4. Model selection result for the choice of coalescent tree
prior. PS: path sampling, SS: stepping stone.
Lineage	Model	PS	Rank	SS	Rank
subtype A1	Constant	-70590	4	-70610.9	4
	Exponential	-69810.5	3	-69835.2	3
	Constant-Logistic	-69740.6	2	-69765.7	2
	Skygrid	-69719.8	1	-69743.1	1
subtype C	Constant	-45378.2	4	-45384.7	4
	Exponential	-44927.6	3	-44938.7	3
	Constant-Logistic	-44874.8	2	-44889	2
	Skygrid	-44850.8	1	-44863	1
subtype D	Constant	-60612.4	4	-60633.3	4
	Exponential	-59997.6	3	-60018.4	3
	Constant-Logistic	-59793.8	2	-59818.9	2
	Skygrid	-59708.2	1	-59732.8	1
