# Supplementary material for: Distinct rates and patterns of spread of the major HIV-1 subtypes in Central and East Africa
Source: PLoS Pathog. 2019 Dec 6;15(12):e1007976. doi: 10.1371/journal.ppat.1007976 (PMC6897401; doi:10.1371/journal.ppat.1007976)
Supplement: S5 Table — AI: association index, PS: parsimony score, CI: credible interval; P: statistical significance. (XLSX) [file ppat.1007976.s005.xlsx]

## Sheet: Sheet1
Table S5. HIV-1 subtype C spatial admixture in Central and East Africa. AI: association index, PS: parsimony score,
CI: credible interval; P: statistical significance.
	Observed Mean	Lower 95% CI	Upper 95% CI	Null Mean	Lower 95% CI	Upper 95% CI	P
Tree size	8211.08	7563.13	8895.93	8211.07	8211.08	8211.08	0
Internal branch size	1103.3	1014.63	1193.25	1103.3	1103.3	1103.3	0
AI	26.1493	24.7622	27.5049	34.9438	34.0171	36.055	0
PS	224.838	217	233	276.221	271.222	280.607	0
