# Supplementary material for: Distinct rates and patterns of spread of the major HIV-1 subtypes in Central and East Africa
Source: PLoS Pathog. 2019 Dec 6;15(12):e1007976. doi: 10.1371/journal.ppat.1007976 (PMC6897401; doi:10.1371/journal.ppat.1007976)
Supplement: S6 Table — AI: association index, PS: parsimony score, CI: credible interval; P: statistical significance. (XLSX) [file ppat.1007976.s006.xlsx]

## Sheet: Sheet1
Table S6. HIV-1 subtype A1 spatial admixture in Central and East Africa. AI: association index, PS: parsimony score,
CI: credible interval; P: statistical significance.
	Observed Mean	Lower 95% CI	Upper 95% CI	Null Mean	Lower 95% CI	Upper 95% CI	P
Tree size	15735.4	14067.1	17413.4	15735.4	15735.4	15735.4	1
Internal branch size	1744.39	1550.72	1938.28	1744.39	1744.39	1744.39	1
AI	44.2556	42.4322	46.1657	59.3473	58.1211	60.3546	0
PS	390.859	380	401	475.344	470.104	479.543	0
