# Supplementary material for: Distinct rates and patterns of spread of the major HIV-1 subtypes in Central and East Africa
Source: PLoS Pathog. 2019 Dec 6;15(12):e1007976. doi: 10.1371/journal.ppat.1007976 (PMC6897401; doi:10.1371/journal.ppat.1007976)
Supplement: S9 Table — (XLSX) [file ppat.1007976.s009.xlsx]

## Sheet: Sheet1
Table S9. Most significant pathways (Bayes Factor, BF, support < 10) of subtype A1
spread in Central and East Africa.
From (location, country)	To (location, country)	BF support	Intra-country	Distance (km)
Mombasa, KE	Naiorobi, KE	7342.17	yes	441.995
Masaka, UG	Rakai, UG	7342.17	yes	55.9448
Masaka, UG	Nairobi, KE	7342.17	no	522.181
Masaka, UG	Mbale, UG	7342.17	yes	300.538
Kyamulibwa, UG	Masaka, UG	7342.17	yes	31.6346
Kisumu, KE	Naiorobi, KE	7342.17	yes	253.69
Kinshasa, DRC	MbujiMayi, DRC	7342.17	yes	856.563
Kinshasa, DRC	Matadi, DRC	7342.17	yes	260.369
Kinshasa, DRC	Masaka, UG	7342.17	no	1721.83
Kilifi, KE	Nairobi, KE	7342.17	yes	417.301
Kigali, RW	Masaka, UG	7342.17	no	261.542
Kampala, UG	Masaka, UG	7342.17	yes	116.805
FortPortal, UG	Masaka, UG	7342.17	yes	191.189
Entebbe, UG	Masaka, UG	7342.17	yes	87.5948
Dar_es_Salaam, TZ	Kilimanjaro, TZ	7342.17	yes	496.906
Kinshasa, DRC	Lubumbashi, DRC	3666.76	yes	1493.27
Bujumbura, BI	Masaka, UG	910.205	no	446.594
Entebbe, UG	Kyamulibwa, UG	109.914	yes	73.1535
Kampala, UG	Mbale, UG	102.728	yes	185.472
Kilimanjaro, TZ	Masaka, UG	89.3629	no	653.597
Kagera, TZ	Masaka, UG	50.1586	no	256.88
Dar_es_Salaam, TZ	Nairobi, KE	36.1741	no	721.552
Dar_es_Salaam, TZ	Kagera, TZ	30.6612	yes	959.632
Dar_es_Salaam, TZ	Masaka, UG	18.2781	no	1089.48
