# Supplementary material for: Distinct rates and patterns of spread of the major HIV-1 subtypes in Central and East Africa
Source: PLoS Pathog. 2019 Dec 6;15(12):e1007976. doi: 10.1371/journal.ppat.1007976 (PMC6897401; doi:10.1371/journal.ppat.1007976)
Supplement: S10 Table — (XLSX) [file ppat.1007976.s010.xlsx]

## Sheet: Sheet1
Table S10. Most significant pathways (Bayes Factor, BF, support < 10) of subtype D
spread in Central and East Africa.
From (location, country)	To (location, country)	BF support	Intra-country	Distance (km)
Kyamulibwa, UG	Rakai, UG	7342.17	yes	84.4484
Kyamulibwa, UG	Mbale, UG	7342.17	yes	281.592
Kyamulibwa, UG	Masaka, UG	7342.17	yes	31.6346
Kisumu, KE	Kyamulibwa, UG	7342.17	no	300.035
Kinshasa, DRC	MbujiMayi, DRC	7342.17	yes	856.563
Kampala, UG	Mbale, UG	7342.17	yes	185.472
Kampala, UG	Kyamulibwa, UG	7342.17	yes	96.1216
FortPortal, UG	Kyamulibwa, UG	7342.17	yes	1552.42
Entebbe, UG	Kyamulibwa, UG	7342.17	yes	73.1535
Kinshasa, DRC	Matadi, DRC	450.778	yes	260.369
Kyamulibwa, UG	Mombasa, KE	341.391	no	927.402
Kilimanjaro, TZ	Kyamulibwa, UG	147.752	no	668.785
Kigali, BI	Masaka, UG	147.752	no	261.542
Kagera, TZ	Kyamulibwa, UG	86.8172	no	288.284
Kisumu, KE	Naiorobi, KE	78.8618	yes	253.69
Kinshasa, DRC	Kyamulibwa, UG	30.8725	no	1733.03
Dar_es_Salaam, TZ	Masaka, UG	10.1041	no	1089.48
