# Supplementary material for: Distinct rates and patterns of spread of the major HIV-1 subtypes in Central and East Africa
Source: PLoS Pathog. 2019 Dec 6;15(12):e1007976. doi: 10.1371/journal.ppat.1007976 (PMC6897401; doi:10.1371/journal.ppat.1007976)
Supplement: S11 Table — (XLSX) [file ppat.1007976.s011.xlsx]

## Sheet: Sheet1
Table S11. Most significant pathways (Bayes Factor, BF, support < 10) of subtypes C, A1
and D spreads obtained with the hierarchical level approach.
From (location, country)	To (location, country)	BF support	Intra-country	Distance (km)
Kinshasa, DRC	Lubumbashi, DRC	7342.17	yes	1493.27
Kinshasa, DRC	MbujiMayi, DRC	516.411	yes	856.563
Entebbe, UG	Kyamulibwa, UG	341.391	yes	73.1535
Kisumu, KE	Nairobi, KE	244.829	yes	253.69
Kigali, Rw	Masaka, UG	195.541	no	261.542
Kinshasa, DRC	Matadi, DRC	74.884	yes	260.369
Kyamulibwa, UG	Masaka, UG	38.1725	yes	31.6346
Kampala, UG	Mbale, UG	29.6375	yes	185.472
Dar_es_Salaam, TZ	Kagera, TZ	14.1099	yes	959.632
Dar_es_Salaam, TZ	Masaka, UG	11.6022	no	1089.48
