# Supplementary material for: Distinct rates and patterns of spread of the major HIV-1 subtypes in Central and East Africa
Source: PLoS Pathog. 2019 Dec 6;15(12):e1007976. doi: 10.1371/journal.ppat.1007976 (PMC6897401; doi:10.1371/journal.ppat.1007976)
Supplement: S12 Table — (XLSX) [file ppat.1007976.s012.xlsx]

## Sheet: Sheet1
Table S12. Epidemiological estimates for subtypes C, A and D in Central and East Africa.
	Subtype C	Subtype A1	Subtype D
Prevision 2000-2007 (%)	21.03	44.4	15.35
Estimated Infected (x106)	1.85	3.89	1.35
Sampling Probability (x10-2) %	1.7 [0.0, 4.5]	3.5 [0.0, 9.6]	1.2 [0, 3.3]
R0 (BD model, 95% BCI)	2.97 (1.22,5.64)	3.5 [1.35-7.79]	2.66 [1.22, 4.74]
Growth rate r (ExpoLog model, 95% BCI)	0.5 [0.40, 0.61]	0.43 [0.34, 0.51]	0.51 [0.43, 0.61]
